# Supplementary material for: Molecular Mechanism of Action of RORγt Agonists and Inverse Agonists: Insights from Molecular Dynamics Simulation
Source: Molecules. 2018 Dec 3;23(12):3181. doi: 10.3390/molecules23123181 (PMC6321388; doi:10.3390/molecules23123181)
Supplement: Supplementary file 1 [file molecules-23-03181-s001.zip]

Archive with 8 entries (5 files):
- molecules-384611-supplementary/
- molecules-384611-supplementary/sp/
- molecules-384611-supplementary/sp/molecules-384611-sp-for final.pdf
- molecules-384611-supplementary/sp/movies/
- molecules-384611-supplementary/sp/movies/movie S1.mpg
- molecules-384611-supplementary/sp/movies/movie S2.mpg
- molecules-384611-supplementary/sp/movies/movie S3.mpg
- molecules-384611-supplementary/sp/movies/movie S4.mp4
